# Supplementary material for: Examining Epigenetic Age in Women with Different Obesity Conditions Using DNA Methylation at the FHL2 Gene
Source: Methods Protoc. 2026 Mar 12;9(2):47. doi: 10.3390/mps9020047 (PMC13010738; doi:10.3390/mps9020047)
Supplement: Supplementary file 1 [file mps-09-00047-s001.zip]

Archive with 1 entries (1 files):
- mps-4152844-supplementary.pdf
